# Supplementary material for: Structural Insights into Endostatin–Heparan Sulfate Interactions Using Modeling Approaches
Source: Molecules. 2024 Aug 26;29(17):4040. doi: 10.3390/molecules29174040 (PMC11397277; doi:10.3390/molecules29174040)
Supplement: Supplementary file 1 [file molecules-29-04040-s001.zip]

Archive with 1 entries (1 files):
- Supplementaries_Uciechowska_R1.pdf
